# Supplementary material for: Amlexanox Ameliorates Traumatic Brain Injury by Restoring Autophagy-Lysosomal Function via cAMP Signaling Modulation
Source: Int J Biol Sci. 2025 Jul 6;21(10):4467–84. doi: 10.7150/ijbs.111216 (PMC12320245; doi:10.7150/ijbs.111216)
Supplement: Supplementary file 2 — Supplementary videos. [file ijbsv21p4467s2.zip]

Archive with 4 entries (4 files):
- Sham_Amlexanox.mp4
- Sham_Vehicle.mp4
- TBI_Amlexanox.mp4
- TBI_Vehicle.mp4
